# Supplementary material for: Finite Element Analysis of Evolut Transcatheter Heart Valves: Effects of Aortic Geometries and Valve Sizes on Post-TAVI Wall Stresses and Deformations
Source: J Clin Med. 2025 Jan 27;14(3):850. doi: 10.3390/jcm14030850 (PMC11818669; doi:10.3390/jcm14030850)
Supplement: Supplementary file 1 [file jcm-14-00850-s001.zip]

Archive with 2 entries (2 files):
- Supplementary Video S1 - A complete TAVI simulation.mp4
- Table S1-S3.pdf
